# Supplementary material for: Morphological Variability of Pseudo-nitzschia pungens Clade I (Bacillariophyceae) in the Northwestern Adriatic Sea
Source: Plants (Basel). 2020 Oct 23;9(11):1420. doi: 10.3390/plants9111420 (PMC7716229; doi:10.3390/plants9111420)
Supplement: Supplementary file 1 [file plants-09-01420-s001.zip]

Archive with 1 entries (1 files):
- plants-952561-supplementary.docx
